# Supplementary material for: Phenotypic and genetic analysis of children with unexplained neurodevelopmental delay and neurodevelopmental comorbidities in a Chinese cohort using trio-based whole-exome sequencing
Source: Orphanet J Rare Dis. 2024 May 19;19:205. doi: 10.1186/s13023-024-03214-w (PMC11103872; doi:10.1186/s13023-024-03214-w)
Supplement: Supplementary file 1 — Supplementary Material 1. [file 13023_2024_3214_MOESM1_ESM.xls]

## Sheet: Sheet1
Suppmentary File 1 Primers sequences for Sanger sequencing of single nucleotide variants validation.
Genes	SNVs (cDNA change)	Forward	Reverse
ABCD1	c.1876G>A	5'-TGTAAAACGACGGCCAGTCTGAGCCAAGACCATTGCCCCCG-3'	5'-CAGGAAACAGCTATGACCTGCTGCTGCCGGGCCCGC-3'
ADNP	c.370_381del	5'-CACTGTCAGCCTGCTTAGGT-3'	5'-CGCGCGGCCTAAAATCAAT-3'
ARHGEF9	c.331C>T	5'-GGTTGCTGGTTCTTCGTGGA-3'	5'-GTCACCCTAGAGCCAGGTTTC-3'
BRAF	c.1574T>C	5'-TGCAATCCAAAAGAATAGCAGCC-3'	5'-ACCGACAGACTACTTTGGTTCTC-3'
BSCL2	c.782dup	5'- CTAGCCCACCTCAACAGCTC-3'	5'-TCCTGCCTCAGATACCTGCT-3'
CDKL5	c.868C>T	5'-TTGGACCCAGCTGACAGATAC-3'	5'-CTTTAAGACCCACACAACTCCTT-3'
CHD8	c.3504dup	5'-TCCCCTGTCCCTCAGAATCA -3'	5'-AGTACGAAAACAAACGCGCC-3'
CHKB	c.598del/c.598del	5'-GTAGTCTGGCCTGAGGGGTA-3'/5'-GTAGTCTGGCCTGAGGGGTA-3'	5'-GGAGGATCAGAGCCACCCTA-3'/5'-GGAGGATCAGAGCCACCCTA-3'
CLN6	c.872_897del/c.76C>T	5'-TCGGTCTCTGGTTACACACCC-3'/5'-ACAGAGAAGGAAACGCGGG-3'	5'-CTCGTCCTGCACCAGAAGC-3'/5'-GAGCTGAACCGGTCTCTTCC-3'
CSNK2A1	c.238C>T	5'- AAGCCACGTTTCCGGGCTTA-3'	5'-GGCTAACTCCTTTCTGACCCG-3'
CSNK2A1	c.479A>G	5'-AAGCCACGTTTCCGGGCTTA-3'	5'-GGCTAACTCCTTTCTGACCCG-3'
CSNK2A1	c.149A>G	5'-GTCAACTCAAATCACTTCTCTTGCT-3'	5'-CCAGCTGGTTCGAAAATTAGG-3'
CTNNB1	c.337C>T	5'-GCCTTACTGAAAGTCAGAATGCAG-3'	5'-ATTGCACGTGTGGCAAGTTC-3'
CUL4B	c.1982_1983del	5'-GTCATGTGATCCTTGTATGCCTT-3'	5'-AATGACAAGCAAAATGGAAATGCTA-3'
DYRK1A	c.719T>C	5'-ACCGACATATGCTGTACCTGTT-3'	5'-CTTACCCTCTGCCCCAACTG-3'
GRIN2A	c.1913C>T	5'-AGATGAGGTACCCACAGCCT-3'	5'-TATGGCTTCTTTGGGGCCTG-3'
GRIN2B	c.2252 T >C	5'-GGACTGGCCATCAGTAGAGG-3'	5'-GGCCCCACAGGTAGTTTTGT-3'
IQSEC2	c.3163 C>T	5'-TGAGGATGGGAAGGTTGGAC-3'	5'-TATGAGCCACCTTGCACCAG-3'
IQSEC2	c.3781C>T	5'-TGGAAGTGGCGATGTGGC-3'	5'-GCTCCCTATTTGGAAGCAAGC-3'
IRF2BPL	c.220_221delinsA	5'-TTAAGCAGCGTCTGCGGTAG-3'	5'-ACTTCTCGGAACCCGTATGC-3'
KAT6B	c.2623G>T	5'-GAGAGGCATGTCAGAGTCGAT-3'	5'-CCCAGGATAAGCTGCCTAGAA-3'
KCNH1	c.1070G>A	5'-TCCATCGCTAGTTGGTACAGC-3'	5'-ATGGAAGTAGAAAATGCTAATGGGA-3'
KCNQ2	c.765G>T	5'-AAGGAAGATGCCCACCACG-3'	5'-GTCACTGCCTGGTACATCGG-3'
KDM6A	c.3209+2T＞C	5'-GTATGGTGGAAAGGATTGCCAGT-3'	5'-CCTCCTCCTCCCAGAACTTAAAA-3'
KMT2A	c.10488dup	5'-TGCTCCCCTCCACTCAGACTA-3'	5'-TTTGGGTTTAGTGGGACCCG-3'
KMT2A	c.3448C>T	5'- CCAGGTTTGAATTCAGTACTCCC-3'	5'-AGAAATCCTCCAGAGCTACAGTC-3'
MECP2	c.248_249insAACA	5'-ATCATACTTCCCAGCAGAGCG-3'	5'-CCTCAAGGACAAACCCCTCAA-3'
MECP2	c.952C>T	5'-GGGCTTCACCACTTCCTTGA-3'	5'-GTCCTGGGAAGCTCCTTGTC-3'
MECP2	c.844C>T	5'-GGGCTTCACCACTTCCTTGA-3'	5'-GTCCTGGGAAGCTCCTTGTC-3'
MECP2	c.1265dup	5'-GCTCCTCTCTGTTTGGCCTT -3'	5'-AGCGGGAAAGGACTGAAGAC-3'
MTOR	c.5911G>A	5'-AAAACAATCCCACTTGCGCC-3'	5'-AGCCATGTGTTCCATCCTGG-3'
NAGLU	c.1562C>T	5'-TCAGCCAGAACGAAGTGGTC-3'	5'-CTGTCACTAGCCAGCACCTC-3'
NF1	c.2288T>C	5'-GCTCTGCTCTTCCTACTCCTTTTG-3'	5'-TGTTCCCATTTTGCATGTGTATCTT-3'
NR2F1	c.332A>G	5'-CACATCGAGTGCGTGGTGT-3'	5'-CCAGCCCCACACAGCAA-3'
NSD1	c.2944del	5'-TCTTACCGGAGTCCTGGTCG-3'	5'-GTTTTCTTTTGCGCTCGGTCT-3'
NSD1	c.5197T>C	5'-TCTTACCGGAGTCCTGGTCG-3'	5'-GTTTTCTTTTGCGCTCGGTCT-3'
PLA2G6	c.1946G>T/c.2218G>T	5'-GGATCTCGGTCATGGCATCC-3'/5'-GGGAAAGTCCACACTAGGGC-3'	5'-TTCCACCAGGACGAACTAGC-3'/5'-CTGAAAGGGCACTGCTGAGA-3'
PLA2G6	c.1A>G/c.667C>T	5'-CTCTGAGGCTGGAGATGCTAAG-3'/5'-GACCTCCAATCCGAGACGTG-3'	5'-ACGTTCTTATCAGCATCCTATGGAG-3'/5'-GCTGACCAGAGACCTCGTTT-3'
PPP1CB	c.280G>C	5'-AATATGGAGGTTTCCCACCAGAA-3'	5'-CAGGTTCCTCTTCCTGGCCTAT-3'
PPP2R5D	c.625C>T	5'-CTCTAACTGGCCCTACCCCT-3'	5'-AGGGGGCATGGAATGGAAAG-3'
PPP2R5D	c.307C>T	5'-CCCAGGGTGGGAGGCATATC-3'	5'-TCCCGATGCCCACTAGAACT-3'
PPP2R5D	c.592G>A	5'-CTCTAACTGGCCCTACCCCT-3'	5'-AGGGGGCATGGAATGGAAAG-3'
PTEN	c.464A>G	5'-TTTACCACAGTTGCACAATATCC-3'	5'-AAATTCTCAGATCCAGGAAGAGGA-3'
RPS6KA3	c.889_890del	5'-TCTGTTTGCAGGATTTCGCTT-3'	5'-ACAGAGCCAGAACTAGGATTCAAA-3'
RPS6KA3	c.832_840del	5'-ACGCAGTCTGTTCATATTCAAACC-3'	5'-CAAGAACTTCAGTAACGAATATGGT-3'
SCN1A	c.4280T＞C	5'-TTTACCTGTCACACTTTTTCCCAA-3'	5'-GTGAGTTGGTTATCAAGGGGAGG-3'
SCN1A	c.4612G>A	5'-TCAGGGCCAATGACTACTTTGC-3'	5'-GGCGTAGAGAGATGAGTTTCAGT-3'
SCN2A	c.4529del	5'-GTGGGAGCCAATTTTCACATGAT-3'	5'-TTAGGCTAGCTAGTCCCATTGTT-3'
SETBP1	c.1724_1727del	5'-TAGCACCATGCTTCGAGAGG-3'	5'-ACGCCGAGCTTTCCAACTTT-3'
SETD5	c.3561dup	5'-ATGCCAGAAGATGAATACGGTGA-3'	5'-GCAATGACGACCTAGAGTTCTGA-3'
SLC16A2	c.493dup	5'-GGCAATGCAGACCAATGCAA-3'	5'-CCTACCAATGTGTCCTGGGG-3'
SPTBN1	c.247C>T	5'-CTACAACACACGGCACTTCC-3'	5'-GCGCTAAGTAGAGGTGTCCT-3'
SRCAP	c.6985C>T	5'-GGGGCTGAGGATGAGGAGAT-3'	5'-CCCCACCCCTGGAAATACTC-3'
SRCAP	c.7273dup	5'-TGTTGTTGTAGGAGCAAGTGGA-3'	5'-AAGCCCAAGGGGAGATTAGTG-3'
SSR4	c.302dup	5'-CTATGCTGACGTCGGTGGAA-3'	5'-CCCCAAAAAGGAGGAGGGAC-3'
STXBP1	c.1029+1G>A	5'-GCTTGGGAACCCTAGTGTGG-3'	5'-TAAGGTGCCTATCCCAGCCT-3'
TPO	c.295C＞T/c.1226T＞C	5'-GCCTGTCACATTGTCTGGGA-3'/5'-GACCTCGTTCCTGGACGC-3'	5'-GTGTCCTCCTTCGGGAGTTG-3'/5'-GACCTGGAGCTCACCCATGT-3'
TRRAP	c.2446C>T	5'-CAGAGGTCTCCCTGCAGTTG-3'	5'-TCTTGCAGAGCCCACTCTTG-3'
TTC37	c.3464_3465del/c.1174A>T	5'-AAACCAGGGTTTGGTTTTCAAATGT-3'/5'ATGAACTTCAGCTAGGTCAGGG3'	5'-TGTGTGCTCTAGGGTTGGCA-3'/5'-CATGCTTTTCTGTGTTCGTTCG-3'
UFC1	c.266_267del/c.156T>G	5'-GGCCCCAACTACTCTCTCAAAG-3'/5'-TGAGGTTTGAGGCAAGCATAAG-3'	5'-CCACTCTATCACACTCACGTCAA-3'/5'-TTAAGGCTTTCTTTGACTCTTTGCC-3'
WFS1	c.1999C>T/c.1699_1704del	5'-CCGTGCCTGCTCTATGTCTA-3'/5'-CCGTGCCTGCTCTATGTCTA-3'	5'-GATGAAGAACGGGAGCATGT-3'/5'-GATGAAGAACGGGAGCATGT-3'
ZBTB20	c.1906T>C	5'-GAGCAGACGTAAGTGGTCCC-3'	5'-ATCTGTTGGCGCTCCTTCTC-3'
