# Supplementary material for: Phenotypic and genetic analysis of children with unexplained neurodevelopmental delay and neurodevelopmental comorbidities in a Chinese cohort using trio-based whole-exome sequencing
Source: Orphanet J Rare Dis. 2024 May 19;19:205. doi: 10.1186/s13023-024-03214-w (PMC11103872; doi:10.1186/s13023-024-03214-w)
Supplement: Supplementary file 2 — Supplementary Material 2. [file 13023_2024_3214_MOESM2_ESM.xls]

## Sheet: 102 ASD genes
Suppmentary File 2 The gene list of the 102 established autism spectrum disorder genes in SFARI Gene database.
Certainly Implicated ASD genes
ADNP
ANK2
ANKRD11
AP2S1
ARID1B
ASH1L
ASXL3
BCL11A
CACNA1E
CACNA2D3
CELF4
CHD2
CHD8
CORO1A
CREBBP
CTNNB1
DEAF1
DIP2A
DNMT3A
DPYSL2
DSCAM
DYNC1H1
DYRK1A
EIF3G
ELAVL3
FOXP1
FOXP2
GABRB3
GABRB2
GFAP
GIGYF1
GNAI1
GRIA2
GRIN2B
HDLBP
HECTD4
IRF2BPL
KCNQ3
KDM5B
KDM6B
KMT2C
KMT2E
KMT5B
KIAA0232
LDB1
LRRC4C
MAP1A
MBD5
MED13
MKX
MYT1L
NACC1
NR3C2
NRXN1
NCOA1
NSD1
PAX5
NUP155
PHF2
PHF21A
POGZ
PPP2R5D
PRR12
PHF12
PPP1R9B
PPP5C
PTEN
PTK7
RAI1
RFX3
RORB
SCN1A
SATB1
SCN2A
SETD2
SHANK2
SHANK3
SIN3A
SKI
SLC6A1
SMARCC2
SPAST
STXBP1
SYNGAP1
SRPRA
TAOK1
TBL1XR1
TBR1
TCF20
TCF4
TCF7L2
TLK2
TEK
TM9SF4
TRAF7
TRIM23
TRIP12
WAC
VEZF1
UBR1
ZMYND8
KCNMA1
