# Supplementary material for: Phenotypic and genetic analysis of children with unexplained neurodevelopmental delay and neurodevelopmental comorbidities in a Chinese cohort using trio-based whole-exome sequencing
Source: Orphanet J Rare Dis. 2024 May 19;19:205. doi: 10.1186/s13023-024-03214-w (PMC11103872; doi:10.1186/s13023-024-03214-w)
Supplement: Supplementary file 3 — Supplementary Material 3. [file 13023_2024_3214_MOESM3_ESM.xls]

## Sheet: Sheet1
Suppmentary File 3 The detailed information about the clinical phenotypes and manifestations of the 82 genetically diagnosed NDD-NDCs patients in our study.
Patient_ID		Sex	Age(y)	NDD-NDCs					Organ_Anomalies/dysfunctions
				GDD/ID_severity	comorbid_ASD	comorbid_ADHD	comorbid_EP		Brain MRI anomaly	Abnormal EEG	Dysmorphic facial features*	Head circumference abnormality	Skin/hair changes	Ocular/visual dysfunctions	Ear anomalies/hearing loss	Congenital heart defects	Respiratory/immune dysfunctions	Oral cavity&Gastrointestinal/abdominal disorders	Renal anomalies	Reproductive/endocrine abnormalities	Skeletal/muscle anomalies	SS
1		F	10	Mild-moderate	Y	N	N		N	N	Y (Low-set ears/hypertelorism/thin upper lip)	Y (Microcephaly)	N	N	N	N	N	Y (Feeding difficulty)	N	N	N	N
2		M	2	Mild-moderate	Y	Y	N		N	N	Y (High palate/hypertelorism/broad nasal bridge)	N	N	N	N	N	Y (Recurrent pneumonia)	Y (Enamel dysplasia)	N	N	N	N
3		M	1.5	Severe-profound	Y	N	N		Y (Rathke's cleft cysts and pituitary dysplasia)	N	N	N	N	N	N	N	Y (Congenital immunodeficiency)	N	N	N	N	N
4		M	7.7	Mild-moderate	Y	N	N		N	N	Y (Upturned nose/hypertelorism/broad nasal bridge)	N	N	N	N	N	N	N	N	N	N	N
5		M	8	Mild-moderate	N	Y	N		N	N	Y (Low-set ears/hypertelorism/broad nasal bridge)	N	N	N	N	N	Y (RRTI)	N	N	N	N	N
6		F	8	Severe-profound	Y	N	N		N	N	Y (Low-set ears/Arched eyebrows/hypertelorism)	N	N	N	N	N	N	N	N	N	N	N
7		M	10	Mild-moderate	Y	N	N		N	N	Y (Low-set ears/hypertelorism/broad nasal bridge)	N	N	N	N	N	N	Y (Congenital cheilopalatognathus)	N	N	N	Y (<-2SD)
8		M	2.3	Mild-moderate	Y	Y	N		Y (Hippocampal dysplasia)	N	Y (Low-set ears/hypertelorism/broad nasal bridge)	N	N	N	Y (Hearing loss)	N	N	N	N	N	N	N
9		M	2	Mild-moderate	Y	N	N		N	N	N	N	N	N	N	N	N	N	N	N	N	N
10		M	1.7	Severe-profound	Y	N	N		Y (Dysplasia of corpus callosum/Demyelination and periventricular leukomalacia)	N	Y (Low-set ears/arched eyebrows/hypertelorism)	Y (Microcephaly)	N	N	N	N	Y (RRTI)	N	N	N	N	N
11		F	2	Severe-profound	Y	N	N		Y (Dysplasia of corpus callosum)	N	Y (Epicanthic folds/arched eyebrows//broad nasal bridge)	Y (Microcephaly)	N	N	N	N	N	N	N	N	N	N
12		F	1.9	Severe-profound	Y	Y	N		N	N	N	N	N	N	N	N	N	N	N	N	N	N
13		F	3.2	Severe-profound	Y	N	N		Y (Subarachnoid space enlargement/macrogyria)	N	N	N	N	N	N	N	N	N	Y (Kidney dysplasia)	N	N	N
14		M	4.3	Severe-profound	Y	Y	N		Y (Ventriculomegaly/pituitary dysplasia)	N	Y (Large mouth/prominent forehead/broad nasal bridge)	Y (Macrocephalia)	Y (Pigmentation)	N	Y (Hearing loss)	N	N	N	N	Y (Congenital hypothyroidism/hydrocele)	Y (Osteoporosis/tapering fingers)	Y (<-3SD)
15		M	3	Mild-moderate	Y	N	Y (Generalized seizure/GTGS)		Y (Demyelination and periventricular leukomalacia/Cerebral white matter changes)	N	N	Y (Macrocephalia)	N	N	N	N	N	N	N	N	N	N
16		F	3	Severe-profound	N	N	Y (Generalized seizure/GTGS/Dravet syndrome)		N	N	Y (Low-set ears/hypertelorism/broad nasal bridge)	Y (Microcephaly)	N	N	N	N	N	Y (Feeding difficulty)	N	N	N	Y (<-2SD)
17		M	4	Mild-moderate	Y	N	N		Y (Demyelination and periventricular leukomalacia)	N	Y (Low-set ears/hypertelorism/ptosis)	Y (Macrocephalia)	N	N	N	N	N	N	N	Y (Congenital hypothyroidism)	N	N
18		F	4	Severe-profound	Y	Y	Y (Generalized seizure/GTGS)		N	Y (Generalized spike)	N	N	N	N	N	Y (Patent ductus arteriosus)	Y (RRTI)	N	N	N	N	N
19		M	3.8	Mild-moderate	Y	N	N		N	N	Y (Low-set ears/hypertelorism/broad nasal bridge)	Y (Microcephaly)	Y (Hypertrichiasis)	N	N	N	Y (Allergic constitution)	N	N	N	N	Y (<-3SD)
20		M	1.5	Severe-profound	Y	N	N		N	N	Y (Low-set ears/Arched eyebrows/almond-shaped eyes)	Y (Macrocephalia)	N	N	N	Y (Patent foramen ovale)	N	Y (Liver dysplasia)	N	N	N	N
21		M	2.6	Severe-profound	Y	N	N		N	N	Y (Low-set ears/Arched eyebrows/almond-shaped eyes)	Y (Macrocephalia)	N	N	N	N	N	N	N	N	N	N
22		F	5.7	Mild-moderate	N	N	Y (Generalized seizure/GTGS)		N	N	N	N	N	N	N	Y (Patent foramen ovale)	N	N	N	N	N	N
23		F	3	Mild-moderate	N	N	Y (Generalized seizure/GTGS)		Y (Rathke's cleft cysts and pituitary dysplasia)	Y (Generalized spike/Focal discharges)	Y (Low-set ears/prominent forehead/almond-shaped eyes)	N	N	N	N	N	Y (Hypogammaglobulinemia/IgA deficiency)	N	N	N	N	N
24		M	3	Severe-profound	Y	N	N		Y (Cerebellar dysplasia/cerebral cortex dysplasia/cerebral white matter changes)	N	Y (Low-set ears/hypertelorism/almond-shaped eyes)	Y (Macrocephalia)	N	N	N	N	N	N	N	N	N	N
25		F	4.5	Severe-profound	Y	Y	Y (Generalized seizure/Tonic seizure/Drug resistant epilepsy)		N	Y (Generalized spike/Generalized or focal slow wave)	N	N	N	N	Y (Hearing loss)	N	N	N	N	N	N	N
26		F	2.3	Severe-profound	Y	N	N		N	N	N	Y (Microcephaly)	N	Y (Visual defects)	N	N	N	N	N	N	N	N
27		F	1.8	Severe-profound	Y	N	N		Y (Cerebral white matter changes)	N	Y (Hypertelorism/prominent forehead/broad nasal bridge)	Y (Macrocephalia)	N	N	N	N	N	Y (Gastrointestinal tract anomalies/feeding difficulty)	N	N	N	N
28		M	3.3	Severe-profound	Y	N	N		Y (Ventriculomegaly/supratentorial space enlargement)	N	Y (Low-set ears/prominent forehead/broad nasal bridge)	Y (Macrocephalia)	N	N	N	N	Y (RRTI/congenital megakaryocyte leukemia)	N	N	N	N	N
29		F	4	Severe-profound	Y	N	N		N	N	N	N	N	N	Y (Hearing loss)	N	N	N	N	N	N	N
30		M	8.1	Mild-moderate	N	Y	Y (Focal seizure/Myoclonic seizure)		Y (Arachnoid cyst)	Y (Generalized spike/poly-spike wave)	Y (Low-set ears/ptosis/almond-shaped eyes)	N	Y (Subcutaneous lipoatrophy/hypertrichiasis)	N	N	N	N	Y (Liver dysplasia)	N	Y (Precocious puberty)	Y (Scoliosis)	N
31		F	1.5	Severe-profound	Y	N	N		Y (Demyelination and periventricular leukomalacia)	N	Y (Low-set ears/hypertelorism/broad nasal bridge)	Y (Microcephaly)	Y (Hypertrichiasis)	N	N	N	N	N	N	N	N	N
32		M	9	Mild-moderate	Y	Y	N		Y (Dysplasia of corpus callosum/pituitary dysplasia/Ventriculomegaly)	N	Y (Low-set ears/hypertelorism/almond-shaped eyes)	N	Y (Hypertrichiasis)	N	N	N	N	N	N	N	N	N
33		M	9	Severe-profound	Y	Y	N		N	N	Y (High palate/hypertelorism/broad nasal bridge)	N	N	N	N	N	N	N	N	Y (Congenital hypothyroidism)	N	N
34		M	1.6	Severe-profound	Y	N	N		Y (Demyelination and periventricular leukomalacia)	N	Y (Ptosis/hypertelorism/broad nasal bridge)	Y (Microcephaly)	N	N	N	N	Y (RRTI)	Y (Feeding difficulty)	N	N	N	N
35		F	4	Severe-profound	N	N	Y (Generalized seizure/GTGS)		Y (Rathke's cleft cysts and pituitary dysplasia)	Y (Generalized spike/Focal discharges)	Y (Low-set ears/broad nasal bridge/small eye fissures)	N	N	N	N	N	N	N	N	Y (Adiposis)	N	N
36		F	4.7	Severe-profound	Y	N	Y (Generalized seizure/GTGS)		N	Y (Generalized spike/Focal discharges)	Y (Low-set ears/hypertelorism/broad nasal bridge)	N	N	N	N	N	Y (RRTI)	N	N	N	N	N
37		M	16	Severe-profound	Y	Y	N		N	N	Y (Ptosis/low-set ears/almond-shaped eyes)	N	Y (Hypertrichiasis)	N	N	Y (Patent foramen ovale)	N	N	N	Y (Cryptorchidism)	N	N
38		M	2.4	Severe-profound	Y	N	N		Y (Supratentorial space enlargement)	N	Y (Low-set ears/hypertelorism/broad nasal bridge)	N	N	Y (Esotropia)	N	N	Y (RRTI)	N	N	N	N	N
39		M	1.6	Severe-profound	N	N	Y (Generalized seizure/Tonic seizure)		Y (Arachnoid cyst/Demyelination and periventricular leukomalacia/gray matter heterotopia)	Y (Generalized spike/Focal discharges/Generalized or focal slow wave)	N	Y (Microcephaly)	N	N	Y (Hearing loss)	Y (Atrial septal defect)	N	N	N	N	N	N
40		M	7.8	Mild-moderate	Y	N	N		N	N	Y (Micrognathia/high palate/almond-shaped eyes)	N	Y (Dermatolysis)	N	N	Y (Patent foramen ovale)	Y (RRTI/allergic constitution)	Y (Gastroduodenitis)	N	N	Y (Hyperextension deformity of fingers/toes)	N
41		F	7.4	Severe-profound	Y	N	N		Y (Nodular lesions and calcification of pineal gland)	N	Y (Micrognathia/large mouth/broad nasal bridge)	N	N	N	N	N	N	Y (Feeding difficulty)	N	N	Y (Scoliosis//tapering fingers)	N
42		M	5.6	Severe-profound	Y	N	Y (Generalized seizure/GTGS)		Y (Ventriculomegaly/Demyelination and periventricular leukomalacia/dysplasia of corpus callosum)	Y (Generalized spike/Focal discharges)	Y (Low-set ears/hypertelorism/broad nasal bridge)	N	N	N	Y (Hearing loss)	N	N	N	N	N	N	Y (<-3SD)
43		F	3.2	Mild-moderate	N	N	Y (combined seizure/Absence seizure)		N	Y (Generalized or focal slow wave)	N	Y (Microcephaly)	N	N	N	N	N	Y (Umbilical hernia)	N	N	N	N
44		F	4.9	Severe-profound	Y	N	N		N	N	Y (Low-set ears/micrognathia/broad nasal bridge)	Y (Microcephaly)	N	N	N	N	N	N	N	N	N	Y (<-3SD)
45		F	8	Severe-profound	Y	Y	N		Y (Cerebral cortex dysplasia)	N	Y (High palate/hypertelorism/broad nasal bridge)	N	N	N	N	N	Y (Allergic constitution)	N	N	N	N	N
46		M	1.8	Mild-moderate	N	N	Y (combined seizure/GTCS/Dravet syndrome)		N	Y (Generalized spike/ poly-spike wave)	N	N	N	N	N	N	N	N	N	N	N	N
47		F	2.4	Severe-profound	N	Y	N		Y (Septum pellucidum cyst/Demyelination and periventricular leukomalacia)	N	Y (Low-set ears/hypertelorism/broad nasal bridge)	Y (Microcephaly)	Y (Hemangioma)	N	Y (Hearing loss)	Y (Patent foramen ovale)	N	Y (Anorectal anomalies)	N	N	N	N
48		M	1.8	Severe-profound	Y	N	N		N	N	Y (Low-set ears/hypertelorism/broad nasal bridge)	Y (Microcephaly)	N	N	N	Y (LSVC)	N	N	N	N	Y (polydactyly)	Y (<-2SD)
49		M	2	Severe-profound	Y	N	N		N	N	Y (Micrognathia/high palate/broad nasal bridge)	N	N	N	Y (Hearing loss)	Y (Patent foramen ovale)	N	Y (Feeding difficulty)	N	N	N	Y (<-3SD)
50		M	2.8	Severe-profound	Y	N	Y (Generalized seizure/GTGS/Dravet syndrome)		N	Y (Generalized spike)	Y (Low-set ears/hypertelorism/broad nasal bridge)	N	N	N	N	N	N	N	N	N	N	N
51		M	5.2	Severe-profound	Y	Y	Y (combine seizure/West syndrome/Epileptic spasms/Drug resistant epilepsy)		N	Y (Focal discharges/Generalized spike/ poly-spike wave/Hypsarrhythmia)	Y (Low-set ears/hypertelorism/broad nasal bridge)	N	N	N	N	N	N	N	N	N	N	Y (<-2SD)
52		F	3	Mild-moderate	Y	Y	N		Y (Demyelination and periventricular leukomalacia)	N	N	N	N	N	N	N	N	N	N	N	N	N
53		M	1.9	Severe-profound	Y	N	Y (Generalized seizure/GTGS)		Y (Demyelination and periventricular leukomalacia)	Y (Generalized spike/Focal discharges)	Y (Ptosis/hypertelorism/broad nasal bridge)	Y (Microcephaly)	N	N	N	N	N	N	N	Y (Hypercholesterolemia)	N	Y (<-3SD)
54		M	11.8	Severe-profound	Y	N	N		N	N	N	N	N	N	N	N	Y (Allergic rhinitis)	N	N	Y (Adiposis/micropenis)	N	N
55		M	5.9	Severe-profound	Y	Y	N		Y (Cerebral white matter changes)	N	Y (Low-set ears/hypertelorism/broad nasal bridge)	N	N	N	N	N	N	N	Y (Kidney dysplasia)	N	N	N
56		F	1.7	Severe-profound	Y	N	N		Y (Cerebral white matter changes)	N	Y (Micrognathia/low-set ears/almond-shaped eyes)	N	N	N	N	N	N	N	N	N	N	N
57		F	3	Severe-profound	N	Y	Y (Generalized seizure/Myoclonic-atonic seizure)		N	Y (Generalized spike/Focal discharges)	Y (Hypertelorism/low-set ears/almond-shaped eyes)	Y (Microcephaly)	N	N	N	N	N	N	N	N	N	N
58		F	1.7	Severe-profound	N	Y	Y (Generalized seizure/GTGS)		Y (Ventriculomegaly/supratentorial space enlargement/dysplasia of corpus callosum)	Y (Generalized spike/Focal discharges/Generalized or focal slow wave)	Y (Low-set ears/hypertelorism/broad nasal bridge)	Y (Microcephaly)	N	N	N	Y (Patent foramen ovale/ patent ductus arteriosus)	Y (RRTI)	N	N	N	N	N
59		M	1.9	Severe-profound	Y	N	N		N	N	Y (Hypertelorism/broad nasal bridge/almond-shaped eyes)	Y (Microcephaly)	N	N	N	Y (Ventricular septal defect/ patent ductus arteriosus)	N	N	N	N	N	Y (<-3SD)
60		M	3.8	Mild-moderate	Y	N	N		N	N	Y (Low-set ears/hypertelorism/broad nasal bridge)	N	N	N	N	N	N	N	N	N	N	N
61		M	2.2	Severe-profound	Y	N	N		N	N	Y (Micrognathia/prominent forehead/almond-shaped eyes)	Y (Microcephaly)	N	N	N	Y (Patent foramen ovale)	N	N	N	N	N	N
62		M	2.3	Severe-profound	Y	N	N		Y (Rathke's cleft cysts and pituitary dysplasia)	N	Y (Low-set ears/hypertelorism/broad nasal bridge)	Y (Microcephaly)	N	Y (Exotropia)	N	N	Y (RRTI/allergic constitution)	N	N	N	N	N
63		M	2.1	Severe-profound	N	Y	N		Y (Basal ganglia lesions)	N	Y (High palate//low-set ears/epicanthal folds)	Y (Macrocephalia)	N	N	N	N	N	Y (Congenital megacolon)	N	Y (Cryptorchidism)	N	Y (<-3SD)
64		M	2.8	Severe-profound	Y	N	N		Y (Ventriculomegaly/supratentorial space enlargement/dysplasia of corpus callosum)	N	Y (Low-set ears/hypertelorism/broad nasal bridge)	N	N	Y (Esotropia)	N	N	N	N	N	N	N	N
65		M	2.3	Severe-profound	Y	N	N		Y (Dysplasia of corpus callosum)	N	Y (Micrognathia/low-set ears/almond-shaped eyes)	Y (Microcephaly)	N	N	Y (Hearing loss)	N	N	N	N	N	N	N
66		M	3	Severe-profound	Y	N	N		N	N	N	N	N	N	N	N	N	N	Y (Kidney dysplasia)	Y (Hydrocele)	N	N
67		M	2.7	Mild-moderate	Y	N	N		Y (Demyelination and periventricular leukomalacia)	N	Y (Almond-shaped eyes/micrognathia/low-set ears)	N	Y (Hypertrichiasis)	N	N	N	N	N	N	N	N	Y (<-2SD)
68		M	8	Mild-moderate	Y	Y	Y (Generalized seizure/Tonic seizure)		Y (Pituitary dysplasia)	Y (Generalized spike)	Y (Thin upper lip/micrognathia/low-set ears)	N	N	N	N	N	Y (RRTI)	Y (Feeding difficulty)	N	N	N	N
69		M	4	Mild-moderate	Y	N	Y (combined seizure/GTCS/Dravet syndrome/Drug resistant epilepsy)		Y (Demyelination and periventricular leukomalacia)	Y (Electrical status epilepticus during sleep)	N	N	N	N	N	N	N	N	N	N	N	N
70		M	2.2	Severe-profound	Y	N	Y (Generalized seizure/GTGS)		Y (Cerebral white matter changes/Ventriculomegaly)	Y (Generalized spike/Focal discharges)	Y (Low-set ears/hypertelorism/broad nasal bridge)	Y (Microcephaly)	N	N	N	N	N	N	N	N	N	N
71		M	10	Mild-moderate	Y	Y	N		N	N	Y (Low-set ears/hypertelorism/micrognathia)	Y (Microcephaly)	N	N	Y (Auricle dysplasia )	N	N	N	N	N	N	N
72		M	1.8	Severe-profound	Y	N	N		N	N	Y (Low-set ears/hypertelorism/broad nasal bridge)	Y (Microcephaly)	N	Y (Exotropia)	N	Y (Patent foramen ovale)	N	N	N	N	N	N
73		M	1.7	Mild-moderate	Y	N	Y (Generalized seizure/GTCS)		Y (Dysplasia of corpus callosum/Subarachnoid space enlargement)	Y (Generalized spike/Focal discharges/Generalized or focal slow wave)	N	N	N	N	N	Y (Patent foramen ovale)	N	N	N	N	N	N
74		M	9	Mild-moderate	N	N	Y (Focal seizure/Myoclonic seizure)		Y (Demyelination and periventricular leukomalacia/Cerebral white matter changes)	Y (Generalized spike/Focal discharges)	N	N	N	N	N	N	N	N	N	N	N	N
75		F	11.9	Mild-moderate	N	N	Y (Generalized seizure/GTGS/Unclassified epileptic encephalopathy)		Y (Demyelination and periventricular leukomalacia)	Y (Generalized spike/ poly-spike wave)	N	N	N	N	N	N	N	N	N	N	Y (Myogenic lesion)	N
76		M	9	Mild-moderate	Y	N	N		N	N	Y (Low-set ears/prominent forehead/broad nasal bridge)	N	N	Y (Optic atrophy)	N	N	Y (Bronchial asthma)	N	Y (Hydronephrosis)	Y (Diabetes mellitus type 1)	N	Y (<-2SD)
77		M	3	Severe-profound	Y	N	N		Y (Cerebellar atrophy/Demyelination and periventricular leukomalacia)	N	N	N	N	N	Y (Hearing loss)	N	N	N	N	N	N	N
78		M	2.2	Severe-profound	Y	N	N		Y (Pituitary dysplasia)	N	Y (Prominent forehead/broad nasal bridge/hypertelorism)	N	Y (Nasion epidermoid cyst)	N	Y (Hearing loss)	Y (Patent foramen ovale/ patent ductus arteriosus)	N	Y (Umbilical hernia)	N	N	N	N
79		F	11	Mild-moderate	N	N	Y (Generalized seizure/GTGS)		N	Y (Generalized spike/Focal discharges)	Y (Low-set ears/hypertelorism/micrognathia)	Y (Microcephaly)	Y (Pigmentation/xerosis)	N	N	N	N	Y (Enamel dysplasia)	N	Y (Congenital hypothyroidism)	N	Y (<-3SD)
80		M	11	Severe-profound	N	Y	N		Y (Cerebral white matter changes)	N	Y (Low-set ears/hypertelorism/broad nasal bridge)	N	N	N	N	N	Y (Allergic constitution/allergic rhinitis)	N	N	N	N	N
81		F	4	Mild-moderate	N	N	Y (Generalized seizure/GTGS)		Y (Cerebellar atrophy)	Y (Generalized spike/Focal discharges)	N	N	N	N	N	N	N	N	N	N	N	N
82		F	3	Severe-profound	Y	N	N		Y (Cerebellar atrophy)	N	N	N	N	N	N	N	N	N	N	N	N	N
Abbreviations: NDD, neurodevelopmental delay; NDCs, neurodevelopmental comorbidities; GDD/ID, global developmental delay/intellectual disability; ASD, suspected/diagnostic autism spectrum disorder; ADHD, suspected/diagnostic attention deficit hyperactivity; EP, epilepsy; GTGS, generalized tonic-clonic seizure; SS, short stature; RRTI, recurrent respiratory tract infection; LSVC, persistent left s…
