# Supplementary material for: Phenotypic and genetic analysis of children with unexplained neurodevelopmental delay and neurodevelopmental comorbidities in a Chinese cohort using trio-based whole-exome sequencing
Source: Orphanet J Rare Dis. 2024 May 19;19:205. doi: 10.1186/s13023-024-03214-w (PMC11103872; doi:10.1186/s13023-024-03214-w)
Supplement: Supplementary file 4 — Supplementary Material 4. [file 13023_2024_3214_MOESM4_ESM.xls]

## Sheet: NDD-NPDs
Suppmentary File 4 The detailed information about the genotypes and genetic diagnosis of the 82 genetically diagnosed NDD-NDCs patients in our study.
Patient_ID		Sex	Age(y)	Variants_gene	Gene_function*	Variants_origin	Variants_zygosity	Chromosome location（GRCH37）	Transcript	CDS_change	Amino acid_change	Variants_type	Inheritance_pattern	ACMG_category	Diagnosis
1		F	10	CNV(BCL11B)	\	de novo	het	chr14:95884163-99642532del	\	\	\	CNV	\	Likely pathogenic	CNV syndrome (BCL11B related)
2		M	2	CNV(ELN)	\	de novo	het	chr7:72722428-74114760del	\	\	\	CNV	\	Pathogenic	CNV syndrome (ELN related)
3		M	1.5	PTEN	Gene expression regulation (protein kinase binding/magnesium ion binding)	de novo	het	chr10:89692980	NM_000314.8	c.464A>G	p.Tyr155Cys	missense	AD	Likely pathogenic	Cowden syndrome
4		M	7.7	CNV(GABRB3+GABRA5)	\	de novo	het	chr15:23609490-28544662dup	\	\	\	CNV	\	Pathogenic	CNV syndrome (GABRB3/GABRA5 related [15q11-q13dup syndrome])
5		M	8	CNV(HOXD13+SOX3)	\	de novo	het	chr2:175244930-180056568del	\	\	\	CNV	\	Pathogenic	CNV syndrome (HOXD13/SOX3 related)
6		F	8	MECP2	Gene expression regulation (RNA binding/chromatin binding)	de novo	het	chrX:153296050	NM_001110792.2	c.1265dup	p.Ser422Argfs*26	frameshift	XLD	Pathogenic	Rett syndrome
7		M	10	CNV(IRF6)	\	de novo	het	chr1: 205041611-212965329del	\	\	\	CNV	\	Pathogenic	CNV syndrome (IRF6 related)
8		M	2.3	SCN2A	Neuronal communication (monoatomic ion channel activity)	de novo	het	chr2:166237685	NM_001040142.2	c.4533del	p.Lys1511Asnfs*18	frameshift	AD	Likely pathogenic	Developmental and epileptic encephalopathy 11
9		M	2	ADNP	Gene expression regulation (chromatin binding)	de novo	het	chr20:49510871-49510882	NM_001282531.3	c.370_381del	p.His124_Ile127del	inframe deletion	AD	Likely pathogenic	Helsmoortel-van der Aa syndrome
10		M	1.7	TRRAP	Gene expression regulation (transferase activity)	de novo	het	chr7:98515126	NM_001375524.1	c.2446C>T	p.Arg816Trp	missense	AD	Likely pathogenic	TRRAP-related intellectual disability
11		F	2	CSNK2A1	Gene expression regulation (transferase activity)	de novo	het	chr20:480554	NM_177559.2	c.238C>T	p.Arg80Cys	missense	AD	Pathogenic	Okur-Chung neurodevelopmental syndrome
12		F	1.9	MECP2	Gene expression regulation (RNA binding/chromatin binding)	de novo	het	chrX:153297786-153297787	NM_001110792.2	c.281_284dup	p.Arg96Thrfs*8	frameshift	XLD	Likely pathogenic	Rett syndrome
13		F	3.2	NR2F1	Gene expression regulation (DNA binding/transcription coactivator activity)	de novo	het	chr5:92921061	NM_005654.6	c.332A>G	p.Lys111Arg	missense	AD	Likely pathogenic	Bosch-Boonstra-Schaaf optic atrophy syndrome
14		M	4.3	RPS6KA3	Gene expression regulation (transferase activity)	de novo	hemi	chrX: 20195160-20195161	NM_004586.3	c.889_890del	p.Leu298Phefs*21	frameshift	XLD	Pathogenic	Coffin-Lowry syndrome
15		M	3	MTOR	Gene expression regulation (transferase activity)	de novo	het	chr1:11188183	NM_004958.4	c.5911G>A	p.Ala1971Thr	missense	AD	Likely pathogenic	Smith-Kingsmore syndrome
16		F	3	DYRK1A	Gene expression regulation (protein binding/protein kinase activity)	de novo	het	chr21:38862558	NM_001347721.2	c.719T>C	p.Leu240Pro	missense	AD	Likely pathogenic	Autosomal dominant mental retardation-7
17		M	4	CHD8	Gene expression regulation (nucleic acid binding/hydrolase activity)	de novo	het	chr14:21869062	NM_001170629.2	c.4342dup	p.Arg1448Profs*29	frameshift	AD	Pathogenic	Congenital Autism type 18
18		F	4	GRIN2B	Neuronal communication (calcium channel activity/ionotropic glutamate receptor activity)	de novo	het	chr12:13722871	NM_000834.5	c.2252T >C	p.Ile751Thr	missense	AD	Likely pathogenic	Developmental and epileptic encephalopathy 27
19		M	3.8	SRCAP	Gene expression regulation (transcription coactivator activity/histone acetyltransferase activity)	de novo	het	chr16:30747922	NM_006662.2	c.6985C>T	p.Arg2329*	nonsense	AD	Likely pathogenic	Floating-Harbor syndrome
20		M	1.5	PPP2R5D	Gene expression regulation (binding and protein phosphatase regulator activity)	de novo	het	chr6:42975036	NM_006245.4	c.625C>T	p.His209Tyr	missense	AD	Likely pathogenic	Autosomal dominant mental retardation-35
21		M	2.6	PPP2R5D	Gene expression regulation (binding and protein phosphatase regulator activity)	de novo	het	chr6:42974402	NM_006245.4	c.307C>T	p.His103Tyr	missense	AD	Likely pathogenic	Autosomal dominant mental retardation-35
22		F	5.7	PPP1CB	Gene expression regulation (protein kinase binding/phosphatase activity)	de novo	het	chr2:29001770	NM_002709.3	c.280G>C	p.Asp94His	missense	AD	Likely pathogenic	Noonan syndrome-like disorder with loose anagen hair 2
23		F	3	CSNK2A1	Gene expression regulation (transferase activity)	de novo	het	chr20:476394	NM_177559.2	c.479A>G	p.His160Arg	missense	AD	Likely pathogenic	Okur-Chung neurdevelopmental syndrome
24		M	3	PPP2R5D	Gene expression regulation (binding and protein phosphatase regulator activity)	de novo	het	chr6:42975003	NM_006245.4	c.592G>A	p.Glu198Lys	missense	AD	Pathogenic	Autosomal dominant mental retardation-35
25		F	4.5	CDKL5	Gene expression regulation (transferase activity)	de novo	het	chrX:18616624	NM_001323289.2	c.868C>T	p.Gln290*	nonsense	XLD	Pathogenic	Developmental and epileptic encephalopathy 2
26		F	2.3	CTNNB1	Gene expression regulation (DNA binding activity)	de novo	het	chr3:41266540	NM_001904.4	c.337C>T	p.Gln113*	nonsense	AD	Pathogenic	Neurodevelopmental disorder with spastic diplegia and visual defects
27		F	1.8	NSD1	Gene expression regulation (chromatin binding/transcription coregulator activity)	de novo	het	chr5:176638344	NM_022455.4	c.2948del	p.Gly983Valfs*57	frameshift	AD	Pathogenic	SOTOS syndrome
28		M	3.3	NSD1	Gene expression regulation (chromatin binding/transcription coregulator activity)	de novo	het	chr5:176694613	NM_022455.5	c.5197T>C	p.Cys1733Arg	missense	AD	Likely pathogenic	SOTOS syndrome
29		F	4	ZBTB20	Gene expression regulation (DNA binding activity)	de novo	het	chr3:114058172	NM_001348800.3	c.1906T>C	P.Cys636Arg	missense	AD	Likely pathogenic	Primrose syndrome
30		M	8.1	BSCL2	Metabolism (lipid metabolism)	de novo	homo	chr11:62458782-62458783	NM_001122955.4	c.975dup/c.975dup	p.Ile326Hisfs*12/p.Ile326Hisfs*12	frameshift/frameshift	AR	Pathogenic	Congenital Generalized Lipodystrophy type 2
31		F	1.5	KAT6B	Gene expression regulation (transcription factor binding activity)	de novo	het	chr10:76748864	NM_012330.4	c.2623C>T	p.Asp875Tyr	missense	AD	Likely pathogenic	Say-Barber-Biesecker-Young-Simpson syndrome
32		M	9	KMT2A	Gene expression regulation (DNA-binding transcription factor activity/protein binding)	de novo	het	chr11:118377094	NM_001197104.2	c.10487dup	p.Met3496Ilefs*43	frameshift	AD	Likely pathogenic	Wiedemann-Steiner syndrome
33		M	9	SETBP1	Gene expression regulation (DNA replication)	de novo	het	chr18:42531025-42531028	NM_015559.3	c.1724_1727del	p.Asp575Valfs*4	frameshift	AD	Pathogenic	Mental retardation, autosomal dominant 29
34		M	1.6	KCNH1	Neuronal communication (monoatomic ion channel activity)	de novo	het	chr1:211093374	NM_172362.3	c.1070G>A	P.Arg357Gln	missense	AD	Pathogenic	Temple-Baraitser syndrome
35		F	4	MECP2	Gene expression regulation (RNA binding/chromatin binding)	de novo	het	chrX:153296363	NM_001110792.2	c.952C>T	p.Arg318Cys	missense	XLD	Pathogenic	Rett syndrome
36		F	4.7	MECP2	Gene expression regulation (RNA binding/chromatin binding)	de novo	het	chrX:153296471	NM_001110792.2	c.844C>T	p.Arg282*	nonsense	XLD	Pathogenic	Rett syndrome
37		M	16	KMT2A	Gene expression regulation (DNA-binding transcription factor activity/protein binding)	de novo	het	chr11:118348795	NM_001197104.1	c.3448C>T	p.Arg1150Cys	missense	AD	Likely pathogenic	Wiedemann-Steiner syndrome
38		M	2.4	IQSEC2	Neuronal communication (guanyl-nucleotide exchange factor activity)	de novo	hemi	chrX:53267441	NM_001111125.3	c.3163C>T	P.Arg1055*	nonsense	XLD	Pathogenic	X-linked syndromic mental retardation type 1
39		M	1.6	GRIN2A	Neuronal communication (calcium channel activity/ionotropic glutamate receptor activity)	de novo	het	chr16:9923374	NM_001134407.1	c.1913C>T	p.Ala638Val	missense	AD	Likely pathogenic	Epilepsy, focal, with speech disorder and with or without impaired intellectual development
40		M	7.8	BRAF	Gene expression regulation (calcium ion bindingand transferase activity)	de novo	het	chr7:140476832	NM_004333.6	c.1574T>C	p.Leu525Pro	missense	AD	Likely pathogenic	Cardiofaciocutaneous syndrome
41		F	7.4	RPS6KA3	Gene expression regulation (transferase activity)	de novo	het	chrX:20204419-20204427	NM_004586.3	c.832_840del	p.278_280 del	inframe deletion	XLD	Pathogenic	Coffin-Lowry syndrome
42		M	5.6	SPTBN1	Gene expression regulation (RNA binding activity)	de novo	het	chr2:54826327	NM_003128.3	c.247C>T	p. Arg83*	nonsense	AD	Pathogenic	Developmental delay, impaired speech, and behavioral abnormalities
43		F	3.2	KCNQ2	Neuronal communication (monoatomic ion channel activity)	de novo	het	chr20:62073810	NM_172107.4	c.765G>T	p.Lys255Asn	missense	AD	Likely pathogenic	Developmental and epileptic encephalopathy 7
44		F	4.9	CNV (ARID2)	\	de novo	het	chr12:45610105-47173813del	\	\	\	CNV	\	Pathogenic	CNV syndrome (ARID2 related)
45		F	8	CNV (CACNA1C+CACNA2D4+WNK1)	\	de novo	het	chr12: 208312-2789741del	\	\	\	CNV	\	Pathogenic	CNV syndrome (CACNA1C/CACNA2D4/WNK1 related)
46		M	1.8	SCN1A	Neuronal communication (monoatomic ion channel activity)	de novo	het	chr2:166856258	NM_006920.6	c.4280T>C	p.Met1427Thr	missense	AD	Likely pathogenic	SCN1A-related epileptic encephalopathy
47		F	2.4	CNV (PHF10+ERMARD+DLL1)	\	de novo	het	chr6:159044582-170888058del	\	\	\	CNV	\	Likely pathogenic	CNV syndrome (PHF10/ERMARD/DLL1 related)
48		M	1.8	CNV (TBR1)	\	de novo	het	chr2:159954149-163695028del	\	\	\	CNV	\	Pathogenic	CNV syndrome (TBR1 related)
49		M	2	CNV (WHRN+ZNF462)	\	de novo	het	chr9:103312377-120053792del	\	\	\	CNV	\	Pathogenic	CNV syndrome (WHRN/ZNF462 related)
50		M	2.8	CNV(CACNA1A+NFIX+MAST1+RNASEH2A)	\	de novo	het	chr19: 12157449-13910735del	\	\	\	CNV	\	Pathogenic	CNV syndrome (CACNA1A/NFIX/MAST1/RNASEH2A related)
51		M	5.2	CNV(FTSJ1+SHROOM4+PQBP1+SLC35A2)	\	de novo	hemi	chrX:48244794-52784926dup	\	\	\	CNV	\	Pathogenic	CNV syndrome (FTSJ1/SHROOM4/PQBP1/SLC35A2 related)
52		F	3	IRF2BPL	Other (regulating female reproductive function)	de novo	het	chr14:77493915-77493916	NM_024496.4	c.220_221delinsA	p.Pro74Serfs*78	frameshift	AD	Pathogenic	Neurodevelopmental disorder with regression, abnormal movements, loss of speech, and seizures
53		M	1.9	CNV(GJA5)	\	de novo	het	chr1:144617150-147465149del	\	\	\	CNV	\	Pathogenic	CNV syndrome (GJA5 related)
54		M	11.8	CNV(PHIP)	\	de novo	het	chr6:79707131-79713575del	\	\	\	CNV	\	Pathogenic	CNV syndrome (PHIP related)
55		M	5.9	CNV(STAG1)	\	de novo	het	chr3:136136727-136342090del	\	\	\	CNV	\	Pathogenic	CNV syndrome (STAG1 related)
56		F	1.7	CNV(UBE3A)	\	de novo	het	chr15:22848238-28525433del	\	\	\	CNV	\	Pathogenic	CNV syndrome (UBE3A related [Angleman syndrome])
57		F	3	CNV(UBE3A)	\	de novo	het	chr15:23610106-28544662del	\	\	\	CNV	\	Pathogenic	CNV syndrome (UBE3A related [Angleman syndrome])
58		F	1.7	CNV(UBE3A)	\	de novo	het	chr15: 22833525 - 28953319del	\	\	\	CNV	\	Pathogenic	CNV syndrome (UBE3A related [Angleman syndrome])
59		M	1.9	CNV(WIZ)	\	de novo	het	chr19: 12154620-18507773dup	\	\	\	CNV	\	Pathogenic	CNV syndrome (WIZ related)
60		M	3.8	SETD5	Neuronal communication (brain development chromatin regulator)	de novo	het	chr3:9517294-9517295	NM_001080517.3	c.3855dup	p.Ser1286Leufs*37	frameshift	AD	Pathogenic	Autosomal dominant mental retardation-23
61		M	2.2	KDM6A	Gene expression regulation (protein binding/dioxygenase activity)	Maternal	hemi	chrX:44941887	NM_001291415.2	c.3365+2T>C	p.?	splicing	XLD	Likely pathogenic	Kabuki syndrome
62		M	2.3	CUL4B	Gene expression regulation (ubiquitin protein ligase binding/damaged DNA binding)	Maternal	hemi	chrX:119670847-119670848	NM_001079872.2	c.1982_1983del	p.Val661Glufs*38	frameshift	XLR	Likely pathogenic	X-linked syndromic mental retardation type 15
63		M	2.1	NF1	Neuronal communication (phosphatidylcholine binding)	Maternal	het	chr17:29554272	NM_001042492.3	c.2288T>C	p.Leu763Pro	missense	AD	Pathogenic	Neurofibromatosis, type 1
64		M	2.8	IQSEC2	Neuronal communication (guanyl-nucleotide exchange factor activity)	Maternal	hemi	chrX:53264087	NM_001111125.3	c.3781C>T	p.Gln1261*	nonsense	XLD	Likely pathogenic	X-linked syndromic mental retardation type 1
65		M	2.3	SLC16A2	Metabolism (transporter of thyroid hormone)	Maternal	hemi	chrX:73740887	NM_006517.5	c.493dup	p.Thr165Asnfs*2	frameshift	XLR	Likely pathogenic	Allan-Herndon-Dudley syndrome
66		M	3	ARHGEF9	Neuronal communication (recruitement in GABAnergic and glycinergic synapses)	Maternal	hemi	chrX:62926209	NM_001353921.2	c.331C>T	p.Arg111Trp	missense	XLR	Likely pathogenic	Developmental and epileptic encephalopathy 8
67		M	2.7	SRCAP	Gene expression regulation (transcription coactivator activity/histone acetyltransferase activity)	de novo	het	chr16:30748634	NM_006662.3	c.7273dup	p.Thr2425Asnfs*18	frameshift	AD	Pathogenic	Floating-Harbor syndrome
68		M	8	CSNK2A1	Gene expression regulation (transferase activity)	de novo	het	Chr20:485826	NM_177559.3	c.149A>G	p.Tyr50Cys	missense	AD	Likely pathogenic	Okur-Chung neurodevelopmental syndrome
69		M	4	SCN1A	Neuronal communication (monoatomic ion channel activity)	de novo	het	chr2:166850896	NM_001165963.4	c.4612G>A	p.Val1538Ile	missense	AD	Likely pathogenic	SCN1A-related epileptic encephalopathy
70		M	2.2	CNV(GJA5)	\	Maternal	het	chr1:146035039-147415658del	\	\	\	CNV	\	Pathogenic	CNV syndrome (GJA5 related)
71		M	10	SSR4	Metabolism (peptide chain elongation/metabolism of proteins)	de novo	hemi	chrX: 153063221	NM_006280.3	c.303dup	p.Tyr102Leufs*2	frameshift	XLR	Pathogenic	Congenital disorder of glycosylation, type Iy
72		M	1.8	UFC1	Gene expression regulation (transferase activity)	Maternal+Paternal	cohet	chr1:161127415-161127416/chr1:161126772	NM_016406.3	c.266_267del/c.156T>G	p.Thr89Ilefs*12/p.Asp52Glu	frameshift/missense	AR	Likely pathogenic	Neurodevelopmental disorder with spasticity and poor growth
73		M	1.7	STXBP1	Neuronal communication (neurotransmitter release cycle)	de novo	het	chr9:130434396	NM_003165.4	c.1029+1G>A	p.?	splicing	AD	Pathogenic	Early infantile epileptic encephalopathy type 4
74		M	9	ABCD1	Metabolism (peroxisomal lipid metabolism)	Maternal	hemi	chrX:153008685	NM_000033.4	c.1876G>A	p.Ala626Thr	missense	XLR	Pathogenic	X link-Adrenoleukodystrophy
75		F	11.9	CHKB	Metabolism (glycerophospholipid biosynthesis/one-carbon metabolism)	Maternal+Paternal	homo	chr22: 51019074	NM_005198.5	c.598del/c.598del	p.Gln200Argfs*11/p.Gln200Argfs*11	frameshift/frameshift	AR	Pathogenic	Megaconial congenital muscular dystrophy
76		M	9	WFS1	Gene expression regulation (transporter activity and calmodulin binding)	Maternal+Paternal	cohet	chr4:6303521/chr4:6303221-6303226	NM_006005.3	c.1999C>T/c.1699_1704del	p.Gln667*/p.Leu567_Phe568del	nonsense/inframe deletion	AR	Pathogenic	Wolfram syndrome 1
77		M	3	PLA2G6	Gene expression regulation (calmodulin binding and ATP-dependent protein binding)	Maternal+Paternal	cohet	chr22:38511622/chr22:38508569	NM_003560.4	c.1946G>T/c.2218G>T	p.Arg649Leu/p.Gly740Trp	missense/missense	AR	Likely pathogenic	Neurodegeneration with brain iron accumulation 2B
78		M	2.2	TPO	Metabolism (amine-derived hormones metabolism)	Maternal+Paternal	cohet	chr2:1437325/chr2:1481264	NM_001206744.2	c.295C>T/c.1226T>C	p.Gln99*/p.Leu409Pro	nonsense/missense	AR	Likely pathogenic	Thyroid dyshormonogenesis 2A
79		F	11	TTC37	Other (protein-protein interactions and chaperone activity)	Maternal+Paternal	cohet	chr5:94834173_94834174/chr5:94861338	NM_014639.4	c.3464_3465del/c.1174A>T	p.Lys1155Argfs*3/p.Lys392*	frameshift/nonsense	AR	Pathogenic	Trichohepatoenteric syndrome 1
80		M	11	NAGLU	Metabolism (glycosaminoglycan metabolism)	Maternal+Paternal	homo	chr17: 40695586	NM_000263.4	c.1562C>T/c.1562C>T	p.Pro521Leu/p.Pro521Leu	missense/missense	AR	Pathogenic	Mucopolysaccharidosis type IIIB
81		F	4	CLN6	Metabolism (degradation protein in lysosomes)	Maternal+Paternal	cohet	chr15:68500519_68500544/chr15:68521847	NM_017882.3	c.872_897del/c.76C>T	P.Pro291fs/P.Gln26*	frameshift/nonsense	AR	Pathogenic	Ceroid lipofuscinosis, neuronal
82		F	3	PLA2G6	Gene expression regulation (calmodulin binding and ATP-dependent protein binding)	Maternal+Paternal	cohet	chr22:38565433/chr22:38536119	NM_003560.4	c.1A>G/c.667C>T	p.Met1Val/p.Pro223Ser	missense/missense	AR	Pathogenic	Neurodegeneration with brain iron accumulation 2B
Note: (1) M, male; F, female. (2) het, heterozygosity; hemi, hemizygosity; homo, homozygosity; cohet, compound heterozygosity. (3) AD, autosomal dominant; AR, autosomal recessive; XLD, X-linked dominant; XLR, X-linked recessive. * The information about detected SNV gene functions was obtained from GeneCards (https://www.genecards.org) or OMIM databases (https://omim.org) and used for classifying …
