# Supplementary material for: Phenotypic and genetic analysis of children with unexplained neurodevelopmental delay and neurodevelopmental comorbidities in a Chinese cohort using trio-based whole-exome sequencing
Source: Orphanet J Rare Dis. 2024 May 19;19:205. doi: 10.1186/s13023-024-03214-w (PMC11103872; doi:10.1186/s13023-024-03214-w)
Supplement: Supplementary file 5 — Supplementary Material 5. [file 13023_2024_3214_MOESM5_ESM.xlsx]

## Sheet: Sheet1
revised_Supplementary File 5 Seizure phenotypes in 26 genetically diagnosed GDD/ID patients with comorbid epilepsy.
Characteristics			Number (%)	Genes or CNVs
Seizure patterns
Generalized seizure			20/26 (76.9%)
Focal seizure			2/26 (7.7%)
Combined			4/26 (15.4%)	SCN1A, KCNQ1, Chromsome Xp11.23 duplication
Seizure types
GTCS			18/26 (69.2%)
Tonic seizure			3/26 (11.5%)
Myoclonic seizure			2/26 (7.7%)
Myoclonic-atonic seizure			1/26 (3.8%)
Epileptic spasm			1/26 (3.8%)	Chromsome Xp11.23 duplication
Absence seizure			1/26 (3.8%)
Comorbid special types of epilepsy			9/26 (34.6%)
Dravet syndrome			4/26 (15.4%)	SCN1A, DYRK1A, Chromsome 19p13.2 deletion
Drug resistant epilepsy			3/26 (11.5%)	SCN1A, CDKL5, Chromsome Xp11.23 duplication
West syndrome			1/26 (3.8%)	Chromsome Xp11.23 duplication
Unclassified epileptic encephalopathy			1/26 (3.8%)	CHKB
GDD/ID, global developmental delay/intellectual disability; GTCS, generalized tonic-clonic seizure.
