# Supplementary material for: Phenotypic and genetic analysis of children with unexplained neurodevelopmental delay and neurodevelopmental comorbidities in a Chinese cohort using trio-based whole-exome sequencing
Source: Orphanet J Rare Dis. 2024 May 19;19:205. doi: 10.1186/s13023-024-03214-w (PMC11103872; doi:10.1186/s13023-024-03214-w)
Supplement: Supplementary file 6 — Supplementary Material 6. [file 13023_2024_3214_MOESM6_ESM.xlsx]

## Sheet: Sheet1
revised_Supplementary File 6 Abnormal findings of cranial MRI in 44 children with genetic NDD-NDCs diagnosed by trio-WES.
Neuroimaging features			Number (%)	Genes or CNVs (case count)
Demyelination/hypomyelination			15/44 (34.1%)	KCNH1 (1), KAT6B (1), TRRAP (1), MTOR (1), SCN1A (1), PLA2G6 (1), ABCD1 (1), CHD8 (1), IRF2BPL (1), GRIN2A (1), SRCAP (1), SPTBN (1), CHKB (1), Chromosome 1q21.1 deletion (1), Chromosome 6q25.3 deletion (1)
Multifocal changes in deep white matter			8/44 (18.2%)	MTOR (1), NSD1 (1), PPP2R5D (1), ABCD1 (1), NAGLU (1),Chromosome 15q11-q13 deletion (1), Chromosome 1q21.1 deletion (1), Chromosome 3q22.3 deletion (1)
Ventriculomegaly			7/44 (15.9%)	KMT2A (1), RPS6KA3 (1), IQSEC2 (1), NSD1 (1), SPTBN1 (1), Chromosome 15q11-q13 deletion (1), Chromosome 1q21.1 deletion (1)
Dysplasia of corpus callosum			8/44 (18.2%)	CSNK2A1 (1), TRRAP (1), KMT2A (1), SLC16A2 (1), STXBP1 (1), IQSEC2 (1), SPTBN1 (1), Chromosome 15q11-q13 deletion (1)
Subarachnoid space enlargement			6/44 (13.6%)	IQSEC2 (2), STXBP1 (1), NR2F1 (1), NSD1 (1), Chromosome 15q11-q13 deletion (1)
Pituitary dysplasia			8/44 (18.2%)	CSNK2A1 (2), KMT2A (1), TPO (1), PTEN (1), RPS6KA3 (1), MECP2 (1), CUL4B (1)
Cerebellar atrophy			4/44 (9.1%)	PLA2G6 (2), PPP2R5D (1), CLN6 (1)
Cerebral cortex dysplasia			2/44 (4.5%)	PPP2R5D (1), Chromosome 12p13.33 deletion (1)
Arachnoid cyst			2/44 (4.5%)	BSCL2 (1), GRIN2A (1)
Hippocampal dysplasia			1/44 (2.3%)	SCN2A(1)
Nodular lesions and calcification of pineal gland			1/44 (2.3%)	RPS6KA3 (1)
Septum pellucidum cyst			1/44 (2.3%)	Chromosome 6q25.3 deletion (1)
Macrogyria			1/44 (2.3%)	NR2F1 (1)
Gray matter heterotopia			1/44 (2.3%)	GRIN2A(1)
Basal ganglia lesions			1/44 (2.3%)	NF1 (1)
NDD-NDCs, neurodevemental delay and neurodevemental comorbidities; MRI, magnetic resonance imaging; trio-WES, trio-based whole-exome sequencing.
