# Supplementary material for: Phenotypic and genetic analysis of children with unexplained neurodevelopmental delay and neurodevelopmental comorbidities in a Chinese cohort using trio-based whole-exome sequencing
Source: Orphanet J Rare Dis. 2024 May 19;19:205. doi: 10.1186/s13023-024-03214-w (PMC11103872; doi:10.1186/s13023-024-03214-w)
Supplement: Supplementary file 7 — Supplementary Material 7. [file 13023_2024_3214_MOESM7_ESM.xls]

## Sheet: Sheet1
revised_Suppmentary File 7 The information about the neurodevelopmental comorbidities and head circumference abnormality of the 81 non-genetically diagnosed NDD-NDCs patients in our cohort.
Patient_ID		Sex	Age(y)	NDD-NDCs					Head circumference abnormality
				GDD/ID_severity	comorbid_ASDs	comorbid_ADHDs	comorbid_EP
1		F	1	Mild-moderate	N	N	Y		N
2		F	1	Severe-profound	N	N	Y		Y(Microcephaly)
3		M	12	Mild-moderate	N	Y	N		N
4		F	2	Mild-moderate	N	N	Y		Y(Microcephaly)
5		F	4	Mild-moderate	Y	N	N		N
6		M	4	Severe-profound	Y	N	Y		N
7		F	2	Severe-profound	Y	N	N		N
8		F	0.5	Mild-moderate	N	N	Y		N
9		M	4	Mild-moderate	N	N	Y		N
10		M	6	Mild-moderate	Y	N	N		N
11		M	6	Severe-profound	Y	N	N		N
12		M	2	Severe-profound	Y	N	N		N
13		M	4	Mild-moderate	Y	Y	N		N
14		M	6	Severe-profound	N	N	Y		Y(Microcephaly)
15		M	1.5	Severe-profound	N	N	Y		N
16		F	0.8	Mild-moderate	N	N	Y		N
17		M	3	Mild-moderate	Y	N	N		N
18		M	7	Mild-moderate	N	Y	N		N
19		M	4	Mild-moderate	Y	N	Y		N
20		M	0.5	Mild-moderate	N	N	Y		N
21		M	2	Severe-profound	Y	N	N		N
22		M	14	Mild-moderate	Y	Y	Y		N
23		M	1.6	Severe-profound	Y	N	N		Y(Microcephaly)
24		F	8	Mild-moderate	N	N	Y		N
25		M	9	Mild-moderate	N	Y	Y		N
26		M	3	Severe-profound	N	N	Y		N
27		M	5	Mild-moderate	N	Y	N		N
28		F	2	Mild-moderate	Y	N	N		N
29		F	11	Mild-moderate	Y	N	N		N
30		M	2	Mild-moderate	Y	N	N		N
31		F	1	Mild-moderate	N	N	Y		N
32		M	1	Severe-profound	N	N	Y		N
33		M	4	Mild-moderate	Y	N	N		N
34		F	8	Mild-moderate	N	Y	N		N
35		M	8	Mild-moderate	N	Y	N		N
36		F	2	Severe-profound	N	N	Y		Y(Microcephaly)
37		M	10	Mild-moderate	N	Y	N		N
38		M	8	Mild-moderate	Y	N	N		N
39		M	3	Mild-moderate	Y	N	N		N
40		F	1.4	Severe-profound	N	Y	N		N
41		M	8	Mild-moderate	Y	Y	N		N
42		F	2	Mild-moderate	N	N	Y		N
43		M	2	Mild-moderate	Y	N	N		Y(Microcephaly)
44		F	8	Mild-moderate	Y	N	N		N
45		M	2	Severe-profound	Y	N	N		N
46		M	11	Mild-moderate	N	N	Y		N
47		F	9	Mild-moderate	Y	N	N		N
48		F	3	Mild-moderate	N	N	Y		N
49		M	1.5	Mild-moderate	Y	N	N		Y(Microcephaly)
50		M	4	Mild-moderate	Y	N	N		N
51		M	1.2	Severe-profound	N	Y	N		Y(Microcephaly)
52		M	2	Mild-moderate	Y	N	N		N
53		M	4	Mild-moderate	Y	N	N		N
54		F	1	Mild-moderate	N	N	Y		N
55		F	11	Mild-moderate	N	Y	N		N
56		M	12	Mild-moderate	N	Y	N		N
57		M	6	Mild-moderate	N	Y	Y		Y(Microcephaly)
58		F	0.3	Mild-moderate	N	N	Y		N
59		M	0.5	Mild-moderate	N	N	Y		N
60		F	9	Mild-moderate	N	N	Y		N
61		M	6	Mild-moderate	Y	N	Y		Y(Microcephaly)
62		M	1	Mild-moderate	N	Y	N		N
63		M	2	Mild-moderate	N	N	Y		N
64		M	9	Mild-moderate	Y	N	N		N
65		M	3	Mild-moderate	Y	N	N		N
66		M	4	Mild-moderate	Y	N	N		N
67		M	3	Mild-moderate	Y	N	N		N
68		M	1.7	Mild-moderate	Y	N	N		Y(Microcephaly)
69		F	0.5	Mild-moderate	N	N	Y		N
70		F	1	Mild-moderate	N	N	Y		N
71		F	0.6	Mild-moderate	N	N	Y		N
72		M	7	Mild-moderate	Y	N	N		N
73		M	8	Mild-moderate	N	Y	Y		N
74		M	1	Severe-profound	N	N	Y		N
75		F	2	Mild-moderate	N	N	Y		N
76		M	1.1	Mild-moderate	N	N	Y		N
77		F	11	Mild-moderate	N	Y	N		N
78		M	2	Mild-moderate	Y	N	N		N
79		F	3	Mild-moderate	N	N	Y		N
80		M	4	Severe-profound	N	Y	N		N
81		M	4	Mild-moderate	N	N	Y		N
Abbreviations: NDD, neurodevelopmental delay; NDCs, neurodevelopmental comorbidities; GDD/ID, global developmental delay/intellectual disability; ASD, suspected/diagnostic autism spectrum disorder; ADHD, suspected/diagnostic attention deficit hyperactivity; EP, epilepsy. Note: (1) M, male; F, female. (2) "Y" means "obvious abnormality on this clinical assessment"; "N" means "no abnormality on thi…
