# Supplementary material for: Phenotypic and genetic analysis of children with unexplained neurodevelopmental delay and neurodevelopmental comorbidities in a Chinese cohort using trio-based whole-exome sequencing
Source: Orphanet J Rare Dis. 2024 May 19;19:205. doi: 10.1186/s13023-024-03214-w (PMC11103872; doi:10.1186/s13023-024-03214-w)
Supplement: Supplementary file 8 — Supplementary Material 8. [file 13023_2024_3214_MOESM8_ESM.xlsx]

## Sheet: Sheet1
revised_Supplementary File 8 Comparison of NDD severity between 82 trio-WES-diagnosed cases carrying different types of variants.
			Mild-moderate	Severe-profound	P value
SNV (62 cases)			24/62, 38.7%	38/62, 61.3%	0.265
CNV (20 cases)			5/20, 25.0%	15/20, 75.0%
DNV (65 cases)			24/65, 36.9%	41/65, 63.1%	0.564
Non-DNV (17 cases)			5/17, 29.4%	12/17, 70.6%
Truncation monogenetic variant (32 cases)			15/32, 46.9%	17/32, 53.1%	0.173
Non-truncation monogenetic variant (30 cases)			9/30, 30.0%	21/30, 70.0%
NDD, neurodevelopmental delay; trio-WES, trio-based whole-exome sequencing; SNV, single nucleotide variant; CNV, copy-number variant; DNV, de novo variant.
